# Supplementary material for: Effects of Copper or Zinc Organometallics on Cytotoxicity, DNA Damage and Epigenetic Changes in the HC-04 Human Liver Cell Line
Source: Int J Mol Sci. 2023 Oct 25;24(21):15580. doi: 10.3390/ijms242115580 (PMC10650525; doi:10.3390/ijms242115580)
Supplement: Supplementary file 1 [file ijms-24-15580-s001.zip]

Archive with 1 entries (1 files):
- ijms-2635323-supplementary.pdf
